# Supplementary material for: The Joint Influence of Tl+ and Thiol-Modifying Agents on Rat Liver Mitochondrial Parameters In Vitro
Source: Int J Mol Sci. 2022 Aug 11;23(16):8964. doi: 10.3390/ijms23168964 (PMC9409397; doi:10.3390/ijms23168964)
Supplement: Supplementary file 1 [file ijms-23-08964-s001.zip]

Archive with 1 entries (1 files):
- ijms-1801181-supplementary.pdf
